# Supplementary material for: Phenotypic Profiling of Selected Cellulolytic Strains to Develop a Crop Residue-Decomposing Bacterial Consortium
Source: Microorganisms. 2025 Jan 17;13(1):193. doi: 10.3390/microorganisms13010193 (PMC11767528; doi:10.3390/microorganisms13010193)
Supplement: Supplementary file 1 [file microorganisms-13-00193-s001.zip]

Archive with 1 entries (1 files):
- microorganisms-3420699-supplementary.pdf
